# Supplementary material for: Synergistically Boosting Li Storage Performance of MnWO4 Nanorods Anode via Carbon Coating and Additives
Source: Materials (Basel). 2024 Sep 24;17(19):4682. doi: 10.3390/ma17194682 (PMC11478062; doi:10.3390/ma17194682)
Supplement: Supplementary file 1 [file materials-17-04682-s001.zip]

Archive with 1 entries (1 files):
- materials-3114617-supplementary.pdf
